# Supplementary material for: Transcriptional Regulation and Mechanism of SigN (ZpdN), a pBS32-Encoded Sigma Factor in Bacillus subtilis
Source: mBio. 2019 Sep 17;10(5):e01899-19. doi: 10.1128/mBio.01899-19 (PMC6751061; doi:10.1128/mBio.01899-19)
Supplement: TABLE S6 [file mBio.01899-19-st006.xlsx]

## Sheet: Sheet1
# assembly_accession	bioproject	biosample	wgs_master	refseq_category	taxid	species_taxid	organism_name	infraspecific_name	isolate	version_status	assembly_level	release_type	genome_rep	seq_rel_date	asm_name	submitter	gbrs_paired_asm	paired_asm_comp	ftp_path	excluded_from_refseq	relation_to_type_material
GCF_000007825.1	PRJNA57975	SAMN02603340		reference genome	226900	1396	Bacillus cereus ATCC 14579	strain=ATCC 14579		latest	Complete Genome	Major	Full	2004-07-06	ASM782v1	INRA	GCA_000007825.1	identical	ftp://ftp.ncbi.nlm.nih.gov/genomes/all/GCF/000/007/825/GCF_000007825.1_ASM782v1		assembly from type material
GCF_000953275.1	PRJNA224116	SAMEA2780266		representative genome	1496	1496	Clostridioides difficile	strain=630Derm		latest	Complete Genome	Major	Full	2014-12-16	CD630DERM	SC	GCA_000953275.1	identical	ftp://ftp.ncbi.nlm.nih.gov/genomes/all/GCF/000/953/275/GCF_000953275.1_CD630DERM
GCF_000196035.1	PRJNA61583	SAMEA3138329		reference genome	169963	1639	Listeria monocytogenes EGD-e	strain=EGD-e		latest	Complete Genome	Major	Full	2003-05-06	ASM19603v1	European Consortium	GCA_000196035.1	identical	ftp://ftp.ncbi.nlm.nih.gov/genomes/all/GCF/000/196/035/GCF_000196035.1_ASM19603v1
GCF_001314975.1	PRJNA224116	SAMN03852684		representative genome	818	818	Bacteroides thetaiotaomicron	strain=7330		latest	Complete Genome	Major	Full	2015-10-15	ASM131497v1	Washington University in St. Louis	GCA_001314975.1	identical	ftp://ftp.ncbi.nlm.nih.gov/genomes/all/GCF/001/314/975/GCF_001314975.1_ASM131497v1
GCF_000010505.1	PRJNA224116	SAMD00060922		representative genome	431947	837	Porphyromonas gingivalis ATCC 33277	strain=ATCC 33277		latest	Complete Genome	Major	Full	2008-05-20	ASM1050v1	Kitasato University	GCA_000010505.1	identical	ftp://ftp.ncbi.nlm.nih.gov/genomes/all/GCF/000/010/505/GCF_000010505.1_ASM1050v1		assembly from type material
GCF_001457455.1	PRJNA224116	SAMEA2517360		representative genome	1717	1717	Corynebacterium diphtheriae	strain=NCTC11397		latest	Complete Genome	Major	Full	2015-03-22	NCTC11397	SC	GCA_001457455.1	identical	ftp://ftp.ncbi.nlm.nih.gov/genomes/all/GCF/001/457/455/GCF_001457455.1_NCTC11397		assembly from type material
GCF_000010065.1	PRJNA224116	SAMD00061073		representative genome	269084	32046	Synechococcus elongatus PCC 6301	strain=PCC 6301		latest	Complete Genome	Major	Full	2004-12-16	ASM1006v1	Nagoya University, Japan	GCA_000010065.1	identical	ftp://ftp.ncbi.nlm.nih.gov/genomes/all/GCF/000/010/065/GCF_000010065.1_ASM1006v1		assembly from type material
GCF_000011485.1	PRJNA224116	SAMEA3138210		representative genome	74547	1219	Prochlorococcus marinus str. MIT 9313	strain=MIT9313		latest	Complete Genome	Major	Full	2003-08-18	ASM1148v1	DOE Joint Genome Institute	GCA_000011485.1	identical	ftp://ftp.ncbi.nlm.nih.gov/genomes/all/GCF/000/011/485/GCF_000011485.1_ASM1148v1
GCF_000012685.1	PRJNA224116	SAMN02604018		representative genome	246197	34	Myxococcus xanthus DK 1622	strain=DK 1622		latest	Complete Genome	Major	Full	2006-06-07	ASM1268v1	TIGR	GCA_000012685.1	identical	ftp://ftp.ncbi.nlm.nih.gov/genomes/all/GCF/000/012/685/GCF_000012685.1_ASM1268v1
GCF_000525675.1	PRJNA224116	SAMN03081425		representative genome	765869	959	Bdellovibrio bacteriovorus W	strain=W		latest	Complete Genome	Major	Full	2014-02-03	ASM52567v1	University of Oklahoma Health Sciences center	GCA_000525675.1	identical	ftp://ftp.ncbi.nlm.nih.gov/genomes/all/GCF/000/525/675/GCF_000525675.1_ASM52567v1
GCF_000009125.1	PRJNA224116	SAMEA3138192		representative genome	267608	305	Ralstonia solanacearum GMI1000	strain=GMI1000		latest	Complete Genome	Major	Full	2003-05-06	ASM912v1	Genoscope	GCA_000009125.1	identical	ftp://ftp.ncbi.nlm.nih.gov/genomes/all/GCF/000/009/125/GCF_000009125.1_ASM912v1
GCF_000006745.1	PRJNA57623	SAMN02603969		reference genome	243277	666	Vibrio cholerae O1 biovar El Tor str. N16961	strain=N16961		latest	Complete Genome	Major	Full	2001-01-09	ASM674v1	TIGR	GCA_000006745.1	identical	ftp://ftp.ncbi.nlm.nih.gov/genomes/all/GCF/000/006/745/GCF_000006745.1_ASM674v1
GCF_000006765.1	PRJNA57945	SAMN02603714		reference genome	208964	287	Pseudomonas aeruginosa PAO1	strain=PAO1		latest	Complete Genome	Major	Full	2006-07-07	ASM676v1	PathoGenesis Corporation	GCA_000006765.1	identical	ftp://ftp.ncbi.nlm.nih.gov/genomes/all/GCF/000/006/765/GCF_000006765.1_ASM676v1
GCF_000005845.2	PRJNA57779	SAMN02604091		reference genome	511145	562	Escherichia coli str. K-12 substr. MG1655	strain=K-12 substr. MG1655		latest	Complete Genome	Major	Full	2013-09-26	ASM584v2	Univ. Wisconsin	GCA_000005845.2	identical	ftp://ftp.ncbi.nlm.nih.gov/genomes/all/GCF/000/005/845/GCF_000005845.2_ASM584v2
GCF_000971565.1	PRJNA224116	SAMN03420836		na	358	358	Agrobacterium tumefaciens	strain=Ach5		latest	Complete Genome	Major	Full	2015-04-13	ASM97156v1	Academia Sinica	GCA_000971565.1	identical	ftp://ftp.ncbi.nlm.nih.gov/genomes/all/GCF/000/971/565/GCF_000971565.1_ASM97156v1
GCF_000009085.1	PRJNA57587	SAMEA1705929		reference genome	192222	197	Campylobacter jejuni subsp. jejuni NCTC 11168 = ATCC 700819	strain=NCTC 11168		latest	Complete Genome	Major	Full	2003-05-06	ASM908v1	Sanger Institute	GCA_000009085.1	identical	ftp://ftp.ncbi.nlm.nih.gov/genomes/all/GCF/000/009/085/GCF_000009085.1_ASM908v1
GCF_000008525.1	PRJNA57787	SAMN02603995		reference genome	85962	210	Helicobacter pylori 26695	strain=26695		latest	Complete Genome	Major	Full	1999-12-22	ASM852v1	TIGR	GCA_000008525.1	identical	ftp://ftp.ncbi.nlm.nih.gov/genomes/all/GCF/000/008/525/GCF_000008525.1_ASM852v1
GCF_000008565.1	PRJNA57665	SAMN02603976		reference genome	243230	1299	Deinococcus radiodurans R1	strain=R1		latest	Complete Genome	Major	Full	2000-12-11	ASM856v1	TIGR	GCA_000008565.1	identical	ftp://ftp.ncbi.nlm.nih.gov/genomes/all/GCF/000/008/565/GCF_000008565.1_ASM856v1		assembly from type material
GCF_000008545.1	PRJNA57723	SAMN02603986		reference genome	243274	2336	Thermotoga maritima MSB8	strain=MSB8		latest	Complete Genome	Major	Full	2001-01-09	ASM854v1	TIGR	GCA_000008545.1	identical	ftp://ftp.ncbi.nlm.nih.gov/genomes/all/GCF/000/008/545/GCF_000008545.1_ASM854v1		assembly from type material
GCF_000604125.1	PRJNA224116	SAMN03081438		na	1095955	160	Treponema pallidum subsp. pallidum str. Sea 81-4	strain=Sea 81-4		latest	Complete Genome	Major	Full	2014-03-28	ASM60412v1	University of Washington	GCA_000604125.1	identical	ftp://ftp.ncbi.nlm.nih.gov/genomes/all/GCF/000/604/125/GCF_000604125.1_ASM60412v1
GCF_000008685.2	PRJNA57581	SAMN02603966		reference genome	224326	139	Borrelia burgdorferi B31	strain=B31		latest	Complete Genome	Major	Full	2011-11-09	ASM868v2	TIGR	GCA_000008685.2	identical	ftp://ftp.ncbi.nlm.nih.gov/genomes/all/GCF/000/008/685/GCF_000008685.2_ASM868v2		assembly from type material
GCF_000195955.2	PRJNA57777	SAMEA3138326		reference genome	83332	1773	Mycobacterium tuberculosis H37Rv	strain=H37Rv		latest	Complete Genome	Major	Full	2013-02-01	ASM19595v2	Sanger Institute	GCA_000195955.2	identical	ftp://ftp.ncbi.nlm.nih.gov/genomes/all/GCF/000/195/955/GCF_000195955.2_ASM19595v2		assembly from type material
GCF_000203835.1	PRJNA57801	SAMEA1705940		reference genome	100226	1902	Streptomyces coelicolor A3(2)			latest	Complete Genome	Major	Full	2003-05-06	ASM20383v1	Sanger Institute	GCA_000203835.1	identical	ftp://ftp.ncbi.nlm.nih.gov/genomes/all/GCF/000/203/835/GCF_000203835.1_ASM20383v1
GCF_002055965.1	PRJNA377766	SAMN06472805		na	1423	1423	Bacillus subtilis	NCIB 3610		latest	Complete Genome	Major	Full	2017-03-21	ASM205596v1	University of Michigan, Ann Arbor	GCF_002055965.1	identical	ftp://ftp.ncbi.nlm.nih.gov/genomes/all/GCF/002/055/965/GCF_002055965.1_ASM205596v1/
